# Supplementary material for: Understanding factors affecting implementation success and sustainability of a comprehensive prevention program for cardiovascular disease in primary health care: a qualitative process evaluation study combining RE-AIM and CFIR
Source: Prim Health Care Res Dev. 2023 Mar 8;24:e17. doi: 10.1017/S1463423623000063 (PMC10050826; doi:10.1017/S1463423623000063)
Supplement: Supplementary file 1 [file phcsup.zip]

Archive with 4 entries (4 files):
- S1463423623000063sup001.docx
- S1463423623000063sup002.docx
- S1463423623000063sup003.docx
- S1463423623000063sup004.docx
